# Supplementary material for: Correction: Frequent Gain and Loss of Functional Transcription Factor Binding Sites
Source: PLoS Comput Biol. 2009 Feb 5;5(2):10.1371/annotation/363b6074-caec-4238-b88f-acbf45de498f. doi: 10.1371/annotation/363b6074-caec-4238-b88f-acbf45de498f (PMC2641019; doi:10.1371/annotation/363b6074-caec-4238-b88f-acbf45de498f)
Supplement: Supplementary file 1 [file pcbi.363b6074-caec-4238-b88f-acbf45de498f.s001.xls]

## Sheet: HarbisonMotifs
Motif	Consensus	Width	Information content	10th percentile log-odds cutoff score	Binding sites found in S. cerevisiae	Promoter containing binding sites	Conserved binding sites	Non-overlapping conserved	Semi-conserved	% Semi-conserved	Non-overlapping semi-conserved	Cerevisiae loss	Paradoxus loss	Mikatae loss	Cerevisiae/Paradoxus loss	X2 - difference from dataset average	Cer. Turnover	Par turnover	Mik turnover	Power Estimate
ABF1	rTCAytnnnnAcg	13	9.32513	6.7549	704	632	420	370	7	0.0163934	6	0	1	6	0	0.210546	0	0	1	0.04
ACE2	tGCTGGT	7	10.7598	4.9552	537	458	54	16	3	0.0526316	2	1	0	2	0	0.918407	0	0	1	0.137
ADR1	GGrGk	6	6.81263	6.2037	968	555	229	100	1	0.00434783	1	0	0	1	0	0.94269	0	0	1	0.013
AFT2	rCACCC	6	6.49621	5.6687	864	645	336	81	8	0.0232558	6	3	0	5	0	0.637708	1	0	1	0.02
ARR1	TTACTAA	7	12.0038	4.4992	293	269	160	0	6	0.0361446	0	0	0	5	1	0.638224	0	0	4	0.141
ASH1	yTGACT	6	9.40926	3.9726	736	610	143	60	16	0.100629	12	5	0	11	0	0.490295	2	0	6	0.109
BAS1	TGACTC	6	10.4071	5.5933	467	409	201	51	16	0.0737327	5	4	0	11	1	0.884227	1	0	6	0.347
CAD1	mTTAsTmAkC	10	12.6813	3.496	993	745	210	45	16	0.0707965	8	3	1	12	0	0.54943	2	0	6	0.291
CBF1	tCACGTG	7	11.1863	5.3982	650	370	158	8	10	0.0595238	3	1	0	7	2	0.615394	0	0	4	0.195
CIN5	TTAcrTAA	8	9.19037	4.6158	1221	605	266	232	13	0.046595	13	6	0	7	0	0.200429	0	0	4	0.062
CSRE	CCNNNNNNCCG	13	12.3277	5.9263	801	580	71	32	10	0.123457	8	1	0	9	0	0.542987	1	0	5	0.01
DAL80	GATAA	5	8.57421	6.0856	0	0	334	162	0	0	0	0	0	0	0	#DIV/0!	0	0	0	0.011
DAL82	GATAAG	7	10.0895	5.1624	1022	780	241	15	12	0.0474308	1	1	0	11	0	0.416302	0	0	6	0.135
DIG1	TgAAAca	7	8.03653	4.7728	1162	907	247	68	11	0.0426357	3	2	0	8	1	0.936532	2	0	8	0.029
FHL1	TGTayGGrtg	11	11.3643	6.1744	570	473	168	8	5	0.0289017	1	3	0	2	0	0.298632	0	0	1	0.094
FKH1	GtAAAcAA	8	9.35885	5.2912	1123	876	412	135	8	0.0190476	2	1	0	6	1	0.888521	0	0	4	0.049
FKH2	GTAAACA	12	11.1173	5.0171	989	780	354	93	23	0.061008	15	9	0	13	2	0.351908	6	0	9	0.088
GAL4	CGGnnnnnnnnnnncCg	17	7.30544	6.0303	693	373	15	3	3	0.166667	1	0	0	3	0	0.761581	0	0	1	0.031
GAL80	CGGnnnnnnnnnnnCCG	17	10.2888	6.4353	315	131	10	0	6	0.375	3	0	0	6	0	0.507068	0	0	1	0.12
GAT1	aGATAAG	7	10.8355	7.0909	495	420	208	2	12	0.0545455	0	2	0	10	0	0.615643	0	0	3	0.175
GCN4	TGAsTCa	7	8.21633	4.9892	1068	727	311	73	11	0.0341615	1	3	0	8	0	0.695352	1	0	5	0.07
GCR1	GGCTTCCwC	9	14.553	7.7488	103	98	21	16	1	0.0454545	1	0	0	1	0	0.94269	0	0	0	0.186
GLN3	GATAAGa	9	10.1376	5.6894	918	707	253	43	9	0.0343511	4	3	0	6	0	0.680747	0	0	1	0.058
GZF3	GATAAG	6	10.2892	3.9725	706	572	227	5	16	0.0658436	2	1	1	14	0	0.264867	0	0	11	0.088
HAC1	KGMCAGCGTGTC	12	18.8169	6.0086	87	84	3	1	0	0	0	0	0	0	0	#DIV/0!	0	0	0	0.157
HAP1	GGnnaTAnCGs	11	11.9202	4.8502	782	609	138	78	5	0.034965	5	2	0	3	1	0.803543	1	0	1	0.189
HAP2	CCAAT	5	8.57514	6.6611	0	0	242	167	0	0	0	0	0	0	0	#DIV/0!	0	0	0	0.02
HSF1	TTCynnnnnnTTC	13	9.1288	5.015	938	709	145	96	5	0.0333333	5	1	0	4	0	0.881724	0	0	3	0.049
INO2	CAcaTGc	7	9.2523	5.5115	988	715	190	85	6	0.0306122	3	1	0	5	0	0.82582	0	0	3	0.106
LEU3	cCGgtacCGG	10	10.7949	6.281	458	237	43	11	3	0.0652174	1	0	0	3	0	0.761581	0	0	0	0.131
MAC1	GAGCAAA	7	12.0052	4.4983	889	700	78	60	12	0.133333	12	3	0	8	1	0.940666	1	0	8	0.188
MBP1	ACGCGt	7	9.26371	5.8245	850	450	264	84	3	0.011236	3	2	0	1	0	0.399369	0	0	0	0.011
MCM1	CCnrAtnngg	13	8.63189	5.6186	937	556	161	23	2	0.0122699	0	0	0	2	0	0.855152	0	0	1	0.036
MET31	AAACTGTGG	9	15.4352	4.0617	364	329	48	28	3	0.0588235	3	2	0	1	0	0.399369	2	0	1	0.129
MET4	RMmAwsTGKSgyGsc	15	17.5618	3	353	319	39	14	0	0	0	0	0	0	0	#DIV/0!	0	0	0	0.615
MOT3	yAGGyA	6	8.03286	6.5843	218	197	247	211	7	0.0275591	7	0	0	7	0	0.437401	0	0	4	0.049
PHD1	scnGCngg	8	6.93127	5.2321	1167	580	231	78	16	0.0647773	12	2	0	14	1	0.632442	0	0	9	0.081
SIG1	ArGmAwCrAmAA	12	14.8909	5.6485	701	606	149	86	42	0.219895	37	7	1	26	8	0.24069	2	0	10	0.434
SPT2	ymtGTmTytAw	11	11.7906	3.9859	1196	946	333	255	59	0.15051	57	16	1	42	0	0.102916	10	1	35	0.153
MSN2	mAGGGGsgg	9	11.6215	6.4379	643	466	182	74	27	0.129187	26	8	2	17	0	0.17177	4	0	6	0.483
NDD1	CCnrAwnnGG	13	10.7191	4.9685	873	471	192	36	9	0.0447761	6	0	0	9	0	0.321688	0	0	4	0.072
NDT80	YGNCACAAAW	10	15.3973	5.2247	685	578	169	47	14	0.0765027	12	3	0	11	1	0.894805	1	0	3	0.14
NRG1	GGaCCCT	7	10.3991	7.3273	461	378	131	55	5	0.0367647	5	2	1	2	0	0.0595093	0	0	2	0.18
OPI1	TCGAAyC	7	11.1243	5.567	370	326	62	37	6	0.0882353	5	2	0	4	0	0.800187	1	0	3	0.295
PDR1	ccGCCgRAwr	11	11.7008	3.2355	846	655	131	53	10	0.070922	7	1	0	9	0	0.542987	1	0	3	0.079
PDR3	TCCGCGGA	8	13.7188	5.6291	204	91	42	17	1	0.0232558	1	0	0	1	0	0.94269	0	0	0	0.483
PHO2	SGTGCGsygyG	11	14.4549	6.1884	436	348	53	24	6	0.101695	3	0	0	5	1	0.638224	0	0	1	0.078
PHO4	CACGTGs	7	9.22619	6.1752	1086	639	195	33	6	0.0298507	1	1	0	3	2	0.380265	0	0	3	0.175
PUT3	CGGnnnnnnnnnnCCG	18	10.2888	5.6754	475	216	12	5	7	0.368421	4	1	0	5	1	0.910847	1	0	2	0.084
RAP1	cayCCrtrCa	10	10.0126	5.8828	659	516	210	20	4	0.0186916	1	2	1	1	0	0.00913291	1	0	0	0.031
RCS1	ggGTGcant	9	7.65569	5.8698	852	654	99	31	3	0.0294118	2	1	0	2	0	0.918407	1	0	2	0.173
RDS1	kCGGCCGa	8	10.6719	7.8356	579	267	65	22	3	0.0441176	2	1	0	2	0	0.918407	0	0	0	0.107
REB1	TTACCCG	7	9.81954	6.7427	1040	859	685	530	6	0.00868307	6	1	0	5	0	0.82582	0	0	3	0.221
RFX1	TTgccATggCAAC	13	15.4978	5.0737	110	82	19	13	1	0.05	1	0	0	1	0	0.94269	0	0	1	0.084
RGT1	CGGAnnA	7	8.57514	4.5069	593	473	217	140	1	0.00458716	1	0	0	1	0	0.94269	0	0	0	0.206
RIM101	TGCCAAG	7	12.0052	3	700	551	142	107	8	0.0533333	8	1	0	6	1	0.888521	1	0	3	0.285
RLM1	CTAwwwwTAG	10	13.6266	5.237	796	375	150	111	9	0.0566038	8	1	0	7	1	0.850272	0	0	1	0.569
RLR1	ATTTTCnnCwTt	12	14.6623	5.1638	945	756	350	252	137	0.281314	129	41	1	62	38	4.19044e-11	32	1	48	0.234
ROX1	ysyATTGTT	9	12.7914	6.5866	830	685	251	176	11	0.0419847	11	3	0	8	0	0.695352	1	0	4	0.377
RPH1	CCCCTTAAGG	10	17.1503	3.9725	256	211	20	10	0	0	0	0	0	0	0	#DIV/0!	0	0	0	0.251
RPN4	GGTGGCAAA	9	13.8479	5.5552	381	345	136	74	6	0.0422535	6	2	0	4	0	0.800187	0	0	1	0.17
RTG3	GGTCAC	6	10.2892	3	1111	803	56	16	3	0.0508475	3	2	0	1	0	0.399369	2	0	1	0.031
SFP1	ayCcrtACay	10	8.28193	4.108	893	716	164	37	1	0.00606061	0	0	0	1	0	0.94269	0	0	0	0.617
SIP4	TCCATTSRTCCGR	13	22.1152	6.0743	48	47	5	3	3	0.375	2	0	1	2	0	0.0407698	0	0	0	0.121
SKN7	GnCnnGsCs	9	6.39652	3.9716	864	410	125	44	2	0.015748	2	0	0	2	0	0.855152	0	0	1	0.013
SKO1	ACGTCA	6	10.2902	3	1216	867	92	55	10	0.0980392	10	2	2	6	0	0.0157948	1	2	5	0.181
SMP1	ACTACTAwwwwTAG	14	20.4868	6.8086	467	388	26	10	2	0.0714286	1	1	0	1	0	0.828554	0	0	0	0.425
SNT2	yGGCGCTAyca	11	11.6031	5.4199	305	273	57	42	2	0.0338983	2	0	0	1	1	0.461606	0	0	0	0.096
SOK2	tGCAgnna	8	6.51831	3.9887	1169	793	136	85	5	0.035461	4	1	0	4	0	0.881724	1	0	3	0.018
SPT23	rAAATsaA	8	9.65946	3	1115	924	262	206	114	0.303191	108	20	14	73	7	3.19515e-07	15	10	57	0.109
STB1	rracGCsAa	10	8.15772	5.6357	1027	791	231	49	9	0.0375	4	2	0	7	0	0.766521	0	0	5	0.415
STB4	TCGgnnCGA	9	10.7022	5.3625	601	400	67	45	3	0.0428571	2	1	0	2	0	0.918407	0	0	1	0.031
STB5	CGGnstTAta	10	10.6968	5.09	685	559	136	89	2	0.0144928	1	0	0	2	0	0.855152	0	0	1	0.175
STE12	tgAAAC	7	8.07686	5.2792	1038	812	246	61	8	0.0314961	0	2	0	6	0	0.798449	0	0	5	0.106
STP1	rCGGCnnnrCGGC	13	15.3866	7.0914	105	94	18	7	1	0.0526316	0	0	0	0	1	0.201633	0	0	0	0.03
SUM1	gyGwCAswaaw	11	7.99506	5.362	988	752	220	75	3	0.0134529	2	2	0	0	1	0.107501	1	0	0	0.348
SUT1	gcsGsgnnsG	10	6.9256	5.8161	1049	498	189	36	8	0.0406091	6	0	0	7	1	0.554477	0	0	6	0.032
SWI4	CgCsAAA	9	10.1358	5.9284	914	703	342	60	11	0.0311615	2	1	0	9	1	0.742504	0	0	5	0.048
SWI5	kGCTGr	6	8.52766	6.9773	648	522	228	130	19	0.0769231	17	9	0	10	0	0.0638005	4	0	8	0.084
SWI6	CGCgaaa	8	7.64774	5.8886	1088	759	341	42	9	0.0257143	1	2	0	6	1	0.9603	0	0	3	0.149
TEC1	CATTCyy	7	8.84002	4.9465	1055	834	246	216	17	0.0646388	17	3	0	14	0	0.48581	1	0	6	0.043
THI2	gmAAcyntwAgA	12	10.7475	3.8241	1010	843	180	126	11	0.0575916	10	1	0	9	2	0.608513	1	0	6	0.112
TYE7	tCACGTGa	9	10.6933	6.1636	617	326	162	30	4	0.0240964	2	0	0	4	0	0.670233	0	0	0	0.018
UGA3	CCGnnnnCGG	10	10.2888	5.8618	409	172	75	20	3	0.0384615	2	1	0	2	0	0.918407	0	0	1	0.121
UME6	TSGGCGGCTAW	10	10.8978	6.7526	461	378	179	82	7	0.0376344	7	0	0	6	1	0.600641	0	0	1	0.169
XBP1	CTTCGAG	7	12.0052	5.0737	675	560	121	86	7	0.0546875	7	0	0	6	1	0.600641	0	0	3	0.114
YAP1	TTaGTmAGc	9	12.073	3.9532	979	767	214	42	7	0.0316742	3	2	0	4	1	0.902479	1	0	3	0.249
YAP3	TTACTAA	7	12.0038	4.4992	293	269	165	3	9	0.0517241	3	1	0	5	3	0.198695	0	0	4	0.239
YHP1	TAATTG	6	10.289	3.3971	854	719	164	115	12	0.0681818	12	3	1	8	0	0.513344	3	1	8	0.186
YOX1	YAATA	12	16.221	3	846	709	74	48	14	0.159091	13	4	1	6	3	0.260766	1	1	3	0.181
ZAP1	ACCCTMAAGGTYRT	14	22.6448	3	42	37	5	5	0	0	0	0	0	0	0	1	0	0	0	0.345
